# Supplementary material for: Electrospun Silk Fibroin–Silk Sericin Scaffolds Induced Macrophage Polarization and Vascularization for Volumetric Muscle Loss Injury
Source: J Funct Biomater. 2025 Feb 10;16(2):56. doi: 10.3390/jfb16020056 (PMC11856479; doi:10.3390/jfb16020056)
Supplement: Supplementary file 1 [file jfb-16-00056-s001.zip]

Archive with 1 entries (1 files):
- jfb-3447815-supplementary.pdf
